# Supplementary material for: Modeling transitions in body composition: the approach to steady state for anthropometric measures and physiological functions in the Minnesota human starvation study
Source: Dyn Med. 2008 Oct 7;7:16. doi: 10.1186/1476-5918-7-16 (PMC2596786; doi:10.1186/1476-5918-7-16)
Supplement: Additional file 1 — Microsoft Excel® spreadsheet for using Solver or the 3 point method to derive kinetic parameters for the model of approach to steady state. This spreadsheet contains numerical data from the Keys study and was written using Excel 2003. The worksheet with the tab labeled "Model Using Solver" gives instructions for how to obtain parameters for best fit of the data to the equation of approach to steady state. The worksheet labeled "Methods Compared" shows that the 3 point method gives the same estimates for rate parameters as Solver does when data are limited (compare results in cells G2 and G3 with cells L9 and L10). Readers may obtain the values for changes in heart volume and resting energy expenditure by placing the cursor in cell L9 and filling across to cells M9 and N9. Then do the same operation for cells L10 through N10. This operation solves equations 5 and 6 using data for the two endpoints. The method using Solver would be preferred for a study in which data have been collected at frequent intervals. [file 1476-5918-7-16-S1.xls]

## Sheet: Model using Solver
Model Parameters (needed to solve predictive equation in column C)
	k (per week)	0.1
	Initial Body Mass (kg)	69.39
	Mass (kg) at steady state	52.57
	Sum of Squares	22.6723
	Model based method-using all data
Time (weeks)	Observed Body Mass kg	Model-Predicted Mass	Difference^2
0	69.39	69.39	0
1	68.35	67.7894	0.314311
2	66.8	66.3411	0.210634
3	65.76	65.0306	0.532079
4	64.29	63.8448	0.198218
5	63.33	62.7718	0.311536
6	62.16	61.801	0.128873
7	61.11	60.9226	0.035132
8	60.31	60.1277	0.0332285
9	59.56	59.4085	0.0229517
10	58.71	58.7577	0.00227836
11	58.14	58.1689	0.000834726
12	57.28	57.6361	0.126798
13	56.6	57.154	0.306899
14	56.16	56.7178	0.311097
15	55.69	56.323	0.400751
16	54.7	55.9659	1.6025
17	54.28	55.6427	1.85705
18	54.08	55.3503	1.61373
19	53.51	55.0857	2.48297
20	53.18	54.8463	2.77669
21	52.99	54.6297	2.68867
22	52.9	54.4337	2.35226
23	52.83	54.2564	2.03449
24	52.57	54.0959	2.3283
Once you have tried this method using all data points shown, compare it with the 3 point method on the next sheet.

## Sheet: Methods Compared
	Model Parameters using all data				Model Parameters using 3 data points
		k (per week)	0.0786953		k (per week)	0.0786953
		Mass (kg) at steady state	49.5721		Mass (kg) at steady state	49.5721
	Model based method-all data				Model based method-3 time points					Three point method
Time (weeks)	Observed Body Mass kg	Predicted Mass	Difference^2		Week	Body Mass kg	Predicted Mass	Difference^2		Week	Body Mass kg	Work Test	REE (kcal/d)
0	69.39	69.39	0		0	69.39	69.39	0		0	69.39	64.1	1608
1	68.35	67.8902	0.211404		12	57.28	57.28	1.73375e-10		12	57.28	33.1	1100
2	66.8	66.5039	0.0876585		24	52.57	52.57	2.80753e-10		24	52.57	18.1	994
3	65.76	65.2226	0.288847				SSD	4.54128e-10
4	64.29	64.0382	0.0634262							k (3 point equation)	0.0786953
5	63.33	62.9434	0.149469							Mass at steady state	49.5721
6	62.16	61.9315	0.0522257
7	61.11	60.9961	0.0129654
8	60.31	60.1316	0.0318327
9	59.56	59.3325	0.0517748
10	58.71	58.5938	0.0134996
11	58.14	57.9111	0.0524113
12	57.28	57.28	1.73375e-10
13	56.6	56.6967	0.00934467
14	56.16	56.1575	6.28235e-06
15	55.69	55.6591	0.00095338
16	54.7	55.1985	0.248471
17	54.28	54.7727	0.24273
18	54.08	54.3791	0.0894647
19	53.51	54.0153	0.25535
20	53.18	53.6791	0.249069
21	52.99	53.3683	0.143081
22	52.9	53.081	0.0327521
23	52.83	52.8154	0.000212245
24	52.57	52.57	2.80753e-10
		SSD	2.28695
		Avg SSD	0.0952895
